# Supplementary material for: Casein Glycomacropeptide: An Alternative Protein Substitute in Tyrosinemia Type I
Source: Nutrients. 2021 Sep 16;13(9):3224. doi: 10.3390/nu13093224 (PMC8467066; doi:10.3390/nu13093224)
Supplement: Supplementary file 1 [file nutrients-13-03224-s001.zip]

Archive with 1 entries (1 files):
- nutrients-1363600-supplementary.pdf
